# Supplementary material for: Delivery of an Rhs‐family nuclease effector reveals direct penetration of the gram‐positive cell envelope by a type VI secretion system in Acidovorax citrulli
Source: mLife. 2022 Mar 24;1(1):66–78. doi: 10.1002/mlf2.12007 (PMC10989746; doi:10.1002/mlf2.12007)
Supplement: Supplementary file 2 — Supporting information. [file MLF2-1-66-s001.txt]

Sequence alignment of RhsB and TseI.


RhsB      ------------------------------------------------------------
TseI      MSNAGQAVFNEVIADYRNVLNAYRKDAESFFLGDMLSMDMEQTIKVGDKTITASSSSKKA
                                                                      

RhsB      ------------------------------------------------------------
TseI      QSVVTQCPLSGTLRLVHLFESVRFIPIGNTPYKVEAGKLVRGRFVSEAVAKEGTLDGKGI
                                                                      

RhsB      --------------------------------MPKAARLHDPIAHTYAREGHAAGAATAV
TseI      AEVGKLTPGKSYRVTFYPNVKKSDLDTLFTSYVPVQKDLEAWLTKEWNSEHKAA------
                                          :*    *.  ::: :  * :**      

RhsB      ALEFGTAVAIGAAVGSIACPGLGTLAGIAIGIGVALVSFAIAHVASLYGDFAQSFGEAFG
TseI      ---WARYSGTGGGFGSHA---L----AAASGIGKALVGVW-DDLKTIYNLLADPVGNAKK
             :.   . *...** *   *    . * *** ***..   .: ::*. :*: .*:*  

RhsB      -RSFTSDCGELKATGSST-----VFINGKPAIRTGLDVAECDKHKMPPSLV-IYGSE---
TseI      LAAFGVDAAAMAKAGASQMEAAMLVLQDEALLYLYAYALVCWVKMLPPDQQTEFGAQVIS
            :*  *.. :  :*:*      :.::.:  :     .  *  : :**.    :*::   

RhsB      NVFIDSYR----------AAREGDRVDCEAKISKGSEDVFIGGESVPIAEFRVNEVPESD
TseI      SVLIDVIIGVVLTGGAGLAARYGAKAA---SMAKNSDRVMRLVTS--L----IN-L-SKK
          .*:**             *** * :.    .::*.*: *:    *  :    :* : ...

RhsB      REFARKARFWAGILGGGVSALKAGVKCFGMAVLTG---------------VVGAKVMGEI
TseI      HNLAQHAQQAKKVLVAGAAPLSPAKK-ADLKLVDGNAKTLVEKGTAAKRRFQGHTEIKQV
          :::*::*:    :* .*.: *. . *  .: :: *               . * . : ::

RhsB      MPSFDGGHSAATALGDGMGTAVGNLLQGKPVHVVTGAKVLLGDDDTDFSLPGALPIVWRR
TseI      NKTPDASKQAVTPANRPHQPEANTCKNNCPVSMVTGEELLAL---QDGELPGLLPFVFGR
            : *..:.*.*  .      ...  :. ** :*** ::*      * .*** **:*: *

RhsB      TYASCD-ARTGALGTGWSLPFSVELVFEGGKAHFIDEAGRD--IPFDD--LPPGGQMFS-
TseI      LYRTSAVAQSCGMGSGWTHALAHRLERHGDTLTWWDEESLATELPLPSAARPMVTNLLSE
           * :.  *:: .:*:**:  :: .*  .*..  : ** .    :*: .   *   :::* 

RhsB      -----VPEGVQLSRGEGGAYFIGMPALGWIYCFGQRAGSSDGERLGLQQWADFNGNTIDF
TseI      AAVYLGDEADEVILAKA-----GSPFLHFTW---------HGDRGRLTGFSDPYGNRLTV
                 *. ::  .:.     * * * : :         .*:*  *  ::*  ** : .

RhsB      HRDADGVVRHVTDSAGHRLALRYAQ--AGGLRLVRVDLTAGGPAGTLVEYRYDTRGQLAQ
TseI      RSDRQGRPAWVENEGGLALRLAYEGDHIMALELQRFDGIAWQPQATLQRYHYDDHGHLVA
          : * :*    * :..*  * * *      .*.* *.*  *  * .** .*:** :*:*. 

RhsB      VIDRLGRCVRRFTWEGATLVAQTFASGLVARYRWDGPAPQGRVVQHWLEDAAPGMPATAW
TseI      AENGAGECERYRYRDDGVIVERRLAGGAGFFWEWEGEGKAARAIRHWSDVAGFDVT-YGW
          . :  *.* *    :...:* : :*.*    :.*:* .  .*.::** : *. .:   .*

RhsB      TFEYDLPGERPGDRRTRVTDHLGRVQLFDHDADQNVTRIEDPLGQVQRMEWNDLWQLLAW
TseI      D------D---DKGEVTVLNADGSQEVYQHDSQARLVRQQDPDGAITEFAYNDKGQKVLA
                 .   .. .. * :  *  ::::**:: .:.* :** * : .: :**  * :  

RhsB      TRADGSRFTFTYDRLGNLNGATDPLGQTARLD-WHERLQRVRAATAVDGTRWHYTYDDRG
TseI      RDPLGAETHYHYDEEGMLALEVAPDGSQTAYDYWDGRVRKVV----QGEREWRFEHNPQG
              *:.  : **. * *   . * *. :  * *. *:::*      .  .*:: :: :*

RhsB      NRTEVLGPPLKPGTPPHIPSDGDEVRWRESTLHDPRGLPVVTIDANGGRQQWTWDERALL
TseI      DLIARRDP-L-----------GNETRYG----YTPQGKLCSVVHPDSTRTELVWNRLGQL
          :     .* *           *:*.*:     : *:*    .:. :. * : .*:. . *

RhsB      VRHTDCSGKTTRFEYDGNGFLSKHIDALGQITHYVHDALGRLLSVTRADGTAERYTYDGA
TseI      IEEKGVDGGISRWRYDERGRQIVRQDPRGAITRYEWDATDRLSAVHLPGGGVRRYEYNAY
          :.... .*  :*:.** .*    : *  * **:*  ** .** :*   .* ..** *:. 

RhsB      DQLVSAGDSSNRLTHYRYDIHGKLL-ALQRPDGSTVHLGYDAAHRLASL-VSENGANYRF
TseI      GKVTAQWDELGRETRFEYHPGLHLVSRRINPDGSELKYRYDNAKLLLSEIENEHGEQHRI
          .::.:  *. .* *::.*.   :*:    .**** ::  ** *: * *   .*:* ::*:

RhsB      AYDTANRLVQEQRPDGSRHTFSHDSLGRVVELREDPGEDDVVGQAIRGHAPAAPIRTTCE
TseI      HYHPNGLVARETGFDGRTTAYRYDLNGRLSEKVEF-------------GKQETELVTRYE
           *.  . :.:*   **   :: :*  **: *  *                  : : *  *

RhsB      RDGIGRLIAKRVQAMTGAPSSQDTIEQRFAYDKMNRLVRAETLDAAGQSPAQVAEFGYTL
TseI      RDLMGRLLKKSLP---------DGREIAFEYDGHGQLIRVDDG-------AWPLAFDYDG
          ** :***: * :          *  *  * **  .:*:*.:         *    *.*  

RhsB      LGDLAQEAAEDVVSGTRSVMRHTCDPLGNRLATELPDGRLLRELHYGSGHVHQISLDGVV
TseI      AGHLVAEHQGW------ASSYFRYDAMGRLSHWQLPDGNRLGYH-HQHGALGGIDLNGAE
           *.*. *          :   .  * :*.    :****. *    :  * :  *.*:*. 

RhsB      VADIERDDLHREVLRTQGRWASRWAYDPLGRQRAQWTQSASLRVGGNWAQQMPDAANASG
TseI      LTRHQV-VGGLELRRQQGALTQQYEYDEQGRLSALRLQR--------------------G
          ::  :      *: * **  :.:: **  **  *   *                     *

RhsB      PGMLTDGLRKQWDYDAAGELVRTRHSRNGETQYRYDPAGHVLSATLQAAGAAGGLSPALQ
TseI      ---KQVARERRYGYDRTGNLLRIDDSVQGEQHYRYDPLDRLLEVR---------------
                . .:::.** :*:*:*  .* :** :***** .::*..                

RhsB      QALHEVFHYDPAGNRLDAPVPQGAEGSRGWVRHNRVKVLQDKRFDYDGFGRLVRKRIGGH
TseI      GELTERFLHDPAGNLLGESSGGQFDGA--RTQGNRLLFSGDRHFEYDEFGRLARERRGKG
            * * * :***** *.       :*:   .: **: .  *::*:** ****.*:* *  

RhsB      TELHCRY--DALHRMIAASVIRAGRDGEPIRQVFRYRYDPLGRRIAKEDD----FGETRF
TseI      QQLVTRYHYDCQHQLVRAE--------LPDGNTACYDYDAFGRRIRKTVRGAKGEQVTEF
           :*  **  *. *::: *.         *  :.  * ** :**** *          *.*

RhsB      VWEGMRLLQESR----------GAHNSTYLYEPSSYRPLARIDGTGPLEPEHPVAVLALA
TseI      LWQANNLIAESCYLLGDDMHRTDEQYRSFIYEPGSFKPLAQLEGEGQE------------
          :*:. .*: **           . :  :::***.*::***:::* *              

RhsB      GEDPRGDPAAGKVRSIPVTNGDASDARHAVAGPVGATARYLAEVEALERGAGPDEPGQST
TseI      ------------------------------------------------------------
                                                                      

RhsB      GRGGQARQTQSASTPSARIYYFHLQPSGLPEEMSDRNGHLVWRAQYRLWGNAVAEEWQAF
TseI      ----------------AEVFHYQLDHLGTPLALTRVSGVTAWQVRYRAYGNVWREEIA--
                          *.:::::*:  * *  ::  .*  .*:.:** :**.  **    

RhsB      DATGRPVNAPMAETGIRAQVSASPAPQNLRMQGQYLDRETGLHYNTFRYYDPDLGAFTTP
TseI      -----------------------EVATPLRFQGQYFDAETGLHYNRHRYYQPGTGRFITP
                                  .   **:****:* ******* .***:*. * * **

RhsB      DPIGLAGGLNLHGYAANPLSWIDPWGWACIPNKVAGTAREARVGAKL----DGKFGASNV
TseI      DPIGLAGGLNNYQYAPNPTGWVDPLGLSNVPGQCPDASPSRRESFRAAKEAAGIPRSAQY
          ********** : ** ** .*:** * : :*.:  .:: . * . :      *   ::: 

RhsB      LRERYLRDAN--GK-IVRDPLTGEARRVDFVVKGSDGKGTAIEVTSKTANKDAQQLKEAR
TseI      KTHKYVYDKEYENRTVYEFDVHGSKKYIVLHDDDKFGRGPHFHG--ADDSKGS-------
            .:*: * :  .: : .  : *. : : :  ... *:*  :.      .*.:       

RhsB      IRAQGGVYVREPGSKVLVEVRNTSRVVRVE
TseI      -PMLPGKYKQYPGHFPEIKIGFRKGKIKK-
               * * : **    :::   .  ::  
