# Supplementary material for: Delivery of an Rhs‐family nuclease effector reveals direct penetration of the gram‐positive cell envelope by a type VI secretion system in Acidovorax citrulli
Source: mLife. 2022 Mar 24;1(1):66–78. doi: 10.1002/mlf2.12007 (PMC10989746; doi:10.1002/mlf2.12007)
Supplement: Supplementary file 3 — Supporting information. [file MLF2-1-66-s002.xlsx]

## Sheet: sheet1
Table S1. Identification of T6SS-cluster-associated proteins by mass spectrometry analysis of secreted proteins in WT and the T6SS-null ΔtssM mutant.
	Locus Tag	Name	Size (aa)	First time						Second time						Third time						Description
				Peptides		Unique Peptides		Coverage (%)		Peptides		Unique Peptides		Coverage (%)		Peptides		Unique Peptides		Coverage (%)
				WT	∆tssM	WT	∆tssM	WT	∆tssM	WT	∆tssM	WT	∆tssM	WT	∆tssM	WT	∆tssM	WT	∆tssM	WT	∆tssM
VgrG	Aave_0241	VgrG1	907	0	0	0	0	0	0	0	0	0	0	0	0	0	1	0	1	0	2	Rhs element Vgr protein
	Aave_0481	VgrG2	841	18	0	3	0	29	0	13	0	1	0	20	0	0	0	0	0	0	0	Type VI secretion system tip protein VgrG
	Aave_0497	VgrG3	841	22	6	7	5	37	10	15	0	3	0	22	0	17	0	8	0	24	0	Type VI secretion system tip protein VgrG
	Aave_2047	VgrG4	572	6	0	1	0	9	0	0	0	0	0	0	0	0	0	0	0	0	0	Rhs element Vgr protein
	Aave_2127	VgrG5	748	13	0	2	0	22	0	9	0	3	0	15	0	0	0	0	0	0	0	Type VI secretion system tip protein VgrG
	Aave_2735	VgrG6	788	10	5	1	4	15	9	7	0	1	0	11	0	0	0	0	0	0	0	Type VI secretion system tip protein VgrG
	Aave_2840	VgrG7	838	0	0	0	0	0	0	0	0	0	0	0	0	12	0	3	0	17	0	Type VI secretion system tip protein VgrG
	Aave_3347	VgrG8	841	4	0	4	0	5	0	0	0	0	0	0	0	0	0	0	0	0	0	Type VI secretion system tip protein VgrG
	Aave_3486	VgrG9	774	9	0	4	0	11	0	0	0	0	0	0	0	9	0	2	0	15	0	Type VI secretion system tip protein VgrG
	Aave_3752	VgrG10	755	10	0	1	0	20	0	0	0	0	0	0	0	0	0	0	0	0	0	Type VI secretion system tip protein VgrG
	Aave_3783	VgrG11	785	17	0	13	0	30	0	4	0	2	0	8	0	9	0	4	0	14	0	Type VI secretion system tip protein VgrG
	Aave_4009	VgrG12	756	14	0	4	0	24	0	0	0	0	0	0	0	13	0	6	0	21	0	Type VI secretion system tip protein VgrG
Predicted effectors	Aave_0239		266	0	0	0	0	0	0	0	0	0	0	0	0	0	0	0	0	0	0	Hypothetical protein
	Aave_0483	RhsA	598	0	0	0	0	0	0	0	0	0	0	0	0	0	0	0	0	0	0	PAAR repeat-containing protein
	Aave_0499	RhsB	1604	6	1	6	1	4	1	2	0	2	0	1	0	4	0	4	0	3	0	YD repeat-containing protein
	Aave_2049	RhsC	1770	4	4	1	4	3	3	0	0	0	0	0	0	1	0	1	0	1	0	YD repeat-containing protein
	Aave_2130		332	0	1	0	1	0	7	0	0	0	0	0	0	0	0	0	0	0	0	Hypothetical protein
	Aave_2740	RhsD	1602	0	1	0	1	0	2	0	0	0	0	0	0	0	1	0	1	0	1	YD repeat-containing protein
	Aave_2838	RhsE	1654	0	0	0	0	0	0	0	0	0	0	0	0	0	0	0	0	0	0	YD repeat-containing protein
	Aave_3345	RhsF	1583	0	0	0	0	0	0	0	0	0	0	0	0	0	0	0	0	0	0	YD repeat-containing protein
	Aave_3481	RhsG	1586	0	0	0	0	0	0	0	0	0	0	0	0	0	0	0	0	0	0	YD repeat-containing protein
	Aave_3478	RhsH	553	0	0	0	0	0	0	0	0	0	0	0	0	0	0	0	0	0	0	YD repeat-containing protein
	Aave_3751	RhsI	1677	0	0	0	0	0	0	0	0	0	0	0	0	0	0	0	0	0	0	YD repeat-containing protein
	Aave_3788	RhsJ	1554	1	0	1	0	1	0	1	0	1	0	1	0	1	0	1	0	1	0	YD repeat-containing protein
	Aave_3794	RhsK	357	0	0	0	0	0	0	0	0	0	0	0	0	0	0	0	0	0	0	Rhs family protein
	Aave_3796	RhsL	422	0	0	0	0	0	0	0	0	0	0	0	0	0	0	0	0	0	0	YD repeat-containing protein
	Aave_4008	RhsM	1791	5	0	2	0	3	0	1	0	1	0	1	0	0	0	0	0	0	0	YD repeat-containing protein
	Aave_4283	RhsN	1679	0	0	0	0	0	0	0	0	0	0	0	0	0	0	0	0	0	0	YD repeat-containing protein
	Aave_4290		179	11	0	11	0	66	0	6	0	6	0	35	0	7	0	7	0	47	0	Hypothetical protein
Other proteins	Aave_1465	Hcp	160	21	11	21	11	96	81	17	11	17	11	96	86	21	13	21	13	100	89	Type VI secretion system protein Hcp
	Aave_1466	PpkA	661	2	3	2	3	5	7	1	1	1	1	1	2	1	1	1	1	4	2	Serine/threonine protein kinase
	Aave_1468	Fha	777	2	0	2	0	2	0	0	0	0	0	0	0	0	0	0	0	0	0	FHA domain containing protein
	Aave_1470	TssJ	187	1	1	1	1	5	5	0	0	0	0	0	0	0	0	0	0	0	0	Type VI secretion lipoprotein
	Aave_1471	TssK	444	2	2	2	2	8	5	0	0	0	0	0	0	0	0	0	0	0	0	Type VI secretion system baseplate subunit TssK
	Aave_1473	TssM	1209	1	0	1	0	2	0	1	0	1	0	2	0	0	0	0	0	0	0	ImcF domain protein
	Aave_1475	TssA	346	5	5	5	5	19	17	3	1	3	1	8	4	3	4	3	4	8	12	ImpA domain protein
	Aave_1476	TssB	182	9	7	9	7	65	54	5	5	5	5	24	30	3	3	3	3	19	19	Type VI secretion system contractile sheath small subunit
	Aave_1477	TssC	499	15	14	15	14	42	37	3	8	3	8	7	19	5	9	5	9	20	23	Type VI secretion system contractile sheath large subunit
	Aave_1478	TagJ	285	3	3	3	3	13	9	1	2	1	2	3	8	1	3	1	3	6	14	ImpE protein
	Aave_1480	TssF	624	1	0	1	0	1	0	0	0	0	0	0	0	1	0	1	0	2	0	Type VI secretion system protein TssF
	Aave_1482	ClpV	925	12	15	12	15	18	20	4	2	4	2	6	2	7	13	7	13	9	17	ATPase AAA-2 domain protein
	Aave_0498	EagT2	152	2	0	2	0	32	0	0	0	0	0	0	0	0	0	0	0	0	0	DUF1795 domain-containing protein
	Aave_2128		438	2	0	2	0	4	0	0	0	0	0	0	0	0	0	0	0	0	0	DUF2169 domain-containing protein
	Aave_2131		156	2	2	2	2	12	12	0	0	0	0	0	0	0	0	0	0	0	0	Hypothetical protein
	Aave_2132		156	1	1	1	1	6	5	0	0	0	0	0	0	0	1	0	1	0	6	Hypothetical protein
	Aave_2737		459	1	0	1	0	2	0	0	0	0	0	0	0	0	0	0	0	0	0	Hypothetical protein
	Aave_2741		130	2	1	2	1	12	11	1	1	1	1	11	8	0	0	0	0	0	0	Hypothetical protein
	Aave_2836		248	1	1	1	1	6	6	0	0	0	0	0	0	0	0	0	0	0	0	Amino acid ABC transporter substrate-binding protein
	Aave_3344		112	1	0	1	0	5	0	0	0	0	0	0	0	1	0	1	0	5	0	Barstar domain-containing protein
	Aave_3480		210	1	0	1	0	3	0	0	0	0	0	0	0	0	0	0	0	0	0	SMI1_KNR4 domain-containing protein
	Aave_3477		177	0	1	0	1	0	5	0	0	0	0	0	0	0	0	0	0	0	0	SMI1_KNR4 domain-containing protein
	Aave_3787		366	1	0	1	0	4	0	0	0	0	0	0	0	0	0	0	0	0	0	Beta-ketoacyl synthase
	Aave_4284		199	1	3	1	3	3	14	0	0	0	0	0	0	0	1	0	1	0	3	Hypothetical protein
	Aave_4287		204	1	0	1	0	3	0	0	0	0	0	0	0	0	0	0	0	0	0	Hypothetical protein
