# Supplementary material for: Delivery of an Rhs‐family nuclease effector reveals direct penetration of the gram‐positive cell envelope by a type VI secretion system in Acidovorax citrulli
Source: mLife. 2022 Mar 24;1(1):66–78. doi: 10.1002/mlf2.12007 (PMC10989746; doi:10.1002/mlf2.12007)
Supplement: Supplementary file 4 — Supporting information. [file MLF2-1-66-s003.xlsx]

## Sheet: Sheet1
Table S2. Identification of VgrG-interacting proteins by pull-down and mass spectrometry analyses.
Locus Tag	Name	Size (aa)	VgrG1			VgrG3			VgrG5			VgrG10			Description
			Peptides	Unique Peptides	Coverage (%)	Peptides	Unique Peptides	Coverage (%)	Peptides	Unique Peptides	Coverage (%)	Peptides	Unique Peptides	Coverage (%)
Aave_1465	Hcp	160	6	6	49	11	11	64	13	13	76	8	8	49	Type VI secretion system protein Hcp
Aave_1466	PpkA	661	15	15	30	4	4	8	15	15	30	6	6	13	Serine/threonine protein kinase
Aave_1467	TssQ	166	2	2	21				1	1	13				Tetratricopeptide TPR_2 repeat protein
Aave_1468	Fha	777	13	13	22	6	6	9	15	15	21	8	8	12	FHA domain containing protein
Aave_1470	TssJ	187	4	4	21				4	4	20	1	1	4	Type VI secretion lipoprotein
Aave_1471	TssK	444	3	3	8	9	9	22	10	10	22	5	5	12	Type VI secretion system baseplate subunit TssK
Aave_1472	TssL	452	17	17	41	9	9	25	13	13	32	7	7	20	OmpA/MotB domain protein
Aave_1473	TssM	173	1	1	6	18	18	20	26	26	25	10	10	11	ImcF domain protein
Aave_1474	TagF	237	3	3	17				2	2	12				Uncharacterized protein conserved in bacteria (DUF2094)
Aave_1475	TssA	346	12	12	39	1	1	3	9	9	33	5	5	16	ImpA domain protein
Aave_1477	TssC	499	13	13	40	13	13	32	15	15	41	9	9	27	Type VI secretion system contractile sheath large subunit
Aave_1479	TssE	173	1	1	6										Type VI secretion system protein TssE
Aave_1480	TssF	624	12	12	21	8	8	13	10	10	18	3	3	5	Type VI secretion system protein TssF
Aave_1482	ClpV	925	40	40	43	21	21	28	29	29	37	20	20	26	ATPase AAA-2 domain protein
Aave_0241	VgrG1	907	71	16	64	17	1	22	46	1	37	49	1	43	Rhs element Vgr protein
Aave_0240	PAAR	113	1	1	12										PAAR repeat-containing protein
Aave_0481	VgrG2	841				59	1	63							Type VI secretion system tip protein VgrG
Aave_0484		421	1	1	4	1	1	4	1	1	4				Hypothetical protein
Aave_0497	VgrG3	841	20	5	26	67	15	71	25	9	38	12	2	13	Type VI secretion system tip protein VgrG
Aave_0498	EagT2	152	1	1	7										DUF1795 domain-containing protein
Aave_0499	RhsB	1604	6	4	5	78	54	48	63	44	42	4	4	3	YD repeat-containing protein
Aave_2047	VgrG4	572	47	4	67										Rhs element Vgr protein
Aave_2049	RhsC	1770										40	12	25	YD repeat-containing protein
Aave_2127	VgrG5	748	52	2	55	33	4	46	100	25	78	48	4	57	Type VI secretion system tip protein VgrG
Aave_2129		119	1	1	15										Domain of unknown function (DUF4150)
Aave_2130		332	2	2	5				3	3	29				Hypothetical protein
Aave_2131		156	1	1	5				7	7	32	1	1	6	Hypothetical protein
Aave_2133		372	2	2	6				6	6	17				Hypothetical protein
Aave_2735	VgrG6	788	51	8	64	32	7	44	78	12	70	44	5	5	Type VI secretion system tip protein VgrG
Aave_2736		177				1	1	7				3	3	21	Hypothetical protein
Aave_2737		459	13	13	28	8	8	17	8	8	17	4	4	11	Hypothetical protein
Aave_2738		383	13	13	38	5	5	15	12	12	38	8	8	24	Uncharacterized protein conserved in bacteria (DUF2169)
Aave_2739		399	6	6	18	5	5	15	4	4	13	4	4	14	Beta-ketoacyl synthase
Aave_2740	RhsD	1602	46	44	36	25	25	21	38	37	34	27	26	20	YD repeat-containing protein
Aave_2742		280							2	2	7	1	1	4	Hypothetical protein
Aave_2840	VgrG7	838	18	3	23	53	5	53	19	4	26	9	1	10	Type VI secretion system tip protein VgrG
Aave_2838	RhsE	1654	20	20	18	19	18	15	21	20	19				YD repeat-containing protein
Aave_2835		167							1	1	6				Hypothetical protein
Aave_3347	VgrG8	841										12	1	15	Type VI secretion system tip protein VgrG
Aave_3345	RhsF	1583	4	2	4	60	36	42	44	25	34				YD repeat-containing protein
Aave_3486	VgrG9	774	45	4	57	20	1	28	53	2	53	38	2	45	Type VI secretion system tip protein VgrG
Aave_3481	RhsG	1586	2	2	2										YD repeat-containing protein
Aave_3752	VgrG10	755	51	1	54				41	1	44	64	8	67	Type VI secretion system tip protein VgrG
Aave_3751	RhsI	1677										43	16	28	YD repeat-containing protein
Aave_3783	VgrG11	785	18	2	16	14	6	19	32	11	34	22	6	26	Type VI secretion system tip protein VgrG
Aave_3784		161				1	1	8	2	2	20				Hypothetical protein
Aave_3785		450	1	1	2	3	3	7	2	2	5				Hypothetical protein
Aave_3786		343	1	1	3	7	7	26	5	5	20	1	1	5	Uncharacterized protein conserved in bacteria (DUF2169)
Aave_3787		366	1	1	6	4	4	16	4	4	19	2	2	10	Beta-ketoacyl synthase
Aave_3788	RhsJ	1554	8	6	7	23	23	18	28	27	25	5	4	4	YD repeat-containing protein
Aave_4009	VgrG12	756				15	2	24	45	4	46	49	7	62	Type VI secretion system tip protein VgrG
Aave_4283	RhsN	1679	1	1	1				8	8	6	48	28	32	YD repeat-containing protein
Aave_4284		199	2	2	10										Hypothetical protein
